# Supplementary material for: Seasonal changes in the structure of river fish communities in temperate Japan depicted using quantitative eDNA metabarcoding
Source: PLoS One. 2025 Jul 16;20(7):e0328280. doi: 10.1371/journal.pone.0328280 (PMC12266392; doi:10.1371/journal.pone.0328280)
Supplement: S2 Table — (XLSX) [file pone.0328280.s002.xlsx]

## Sheet: Sheet1
S2 Table. The DNA concentrations (ng/µL) after purification of the first PCR.
Site	Spring	Summer	Fall	Winter
St. 1	3.94	10	21	8.8
St. 2	39	16	19	3.01
St. 3	15	6.2	NA	2.17
St. 4	11	41	10	1.61
St. 5	6.7	40	19	1.18
St. 6	6.1	39	11	1.29
St. 7	6.1	20	6.4	0.939
St. 8	6.7	20	5.1	0.8
St. 9	6.7	14	9.4	1.49
St. 10	4.67	22	9.3	1.13
St. 11	6.3	28	8	1.19
St. 12	7.3	2.37	5.6	1.21
