# Supplementary material for: Seasonal changes in the structure of river fish communities in temperate Japan depicted using quantitative eDNA metabarcoding
Source: PLoS One. 2025 Jul 16;20(7):e0328280. doi: 10.1371/journal.pone.0328280 (PMC12266392; doi:10.1371/journal.pone.0328280)
Supplement: S3 Table — (XLSX) [file pone.0328280.s003.xlsx]

## Sheet: Sheet1
S3 Table. Detected reads number of the internal standard DNA in each season and site.
Season	site	STD0000 (0 μL)	STD0001 (Acanthopsoides gracilentus, 5 μL)	STD0002 (Elopichthys bambusa, 25 μL)	STD0003 (Labeo coubie, 50 μL)	R^2	Slope
Spring
	St.1	0	1268	5869	7997	0.970475	175.529
	St.2	0	717	1892	3418	0.989792	70.4079
	St.3	0	1480	4191	7613	0.992163	156.452
	St.4	0	2162	8375	11528	0.969833	252.884
	St.5	0	3084	9855	18463	0.996045	376.173
	St.6	0	3426	11173	18089	0.987165	381.24
	St.7	0	2842	13165	18962	0.97876	409.979
	St.8	0	3157	10511	20924	0.99799	420.559
	St.9	0	4063	8813	15436	0.978826	321.41
	St.10	0	9342	20774	30671	0.958849	666.543
	St.11	0	5200	18058	28822	0.987059	609.063
	St.12	0	1837	6549	11229	0.993311	233.13
	Negative control	0	10112	46293	52601	0.932953	1218.39
Summer
	St.1	0	5188	20759	35895	0.995124	742.751
	St.2	0	2387	15671	24807	0.990087	521.924
	St.3	0	1224	3305	8588	0.989034	164.49
	St.4	0	291	1718	3667	0.999048	72.3032
	St.5	0	788	2139	4366	0.994836	87.5286
	St.6	0	1178	2202	3891	0.969401	81.1079
	St.7	0	2650	9505	17990	0.99788	365.198
	St.8	0	1679	6812	12754	0.998587	259.173
	St.9	0	2298	15635	26470	0.994945	547.894
	St.10	0	1996	6684	12532	0.996778	255.137
	St.11	0	2060	4903	8005	0.976898	169.246
	St.12	0	3160	9850	16138	0.98722	339.349
	Negative control	0	24139	70346	94583	0.957657	2097.93
Fall
	St.1	0	1017	3931	5684	0.977221	123.035
	St.2	0	708	2217	3972	0.993729	81.7667
	St.4	0	1494	3799	6276	0.981277	132.141
	St.5	0	383	1169	2551	0.996708	50.3778
	St.6	0	1721	4003	6888	0.981008	143.835
	St.7	0	2624	8004	11161	0.965867	244.848
	St.8	0	3656	12068	18687	0.982817	398.2
	St.9	0	2342	4582	8038	0.972196	167.67
	St.10	0	1854	7323	16171	0.998317	317.744
	St.11	0	1571	5626	10723	0.998039	217.351
	St.12	0	3442	9956	17472	0.990682	361.813
	Negative control	0	7142	24656	32824	0.961568	728.035
Winter
	St.1	0	654	1142	2053	0.965306	42.6889
	St.2	0	2261	6213	11077	0.99025	228.724
	St.3	0	2180	9242	12381	0.966663	273.333
	St.4	0	8796	21756	36124	0.980559	760.025
	St.5	0	10091	29437	53379	0.992816	1096.93
	St.6	0	2249	10084	17984	0.9974	369.062
	St.7	0	5404	13369	19439	0.963211	423.237
	St.8	0	7810	24766	36788	0.97663	792.889
	St.9	0	6340	17711	31036	0.989611	643.262
	St.10	0	9005	22795	28171	0.932215	642.365
	St.11	0	5931	21021	35927	0.993014	746.517
	St.12	0	3642	12305	25600	0.998292	509.789
	Negative control	0	8248	25659	44378	0.991466	921.148
